# Supplementary material for: Co-Occurrence of Beckwith–Wiedemann Syndrome and Early-Onset Colorectal Cancer
Source: Cancers (Basel). 2023 Mar 23;15(7):1944. doi: 10.3390/cancers15071944 (PMC10093120; doi:10.3390/cancers15071944)
Supplement: Supplementary file 1 [file cancers-15-01944-s001.zip]

Archive with 8 entries (8 files):
- Supplementary files/Figure S1.png
- Supplementary files/Figure S2.png
- Supplementary files/Figure S3.png
- Supplementary files/Table S1.pdf
- Supplementary files/Table S2.pdf
- Supplementary files/Table S3.pdf
- Supplementary files/Table S4.xlsx
- Supplementary files/Table S5.XLSX
