# Supplementary material for: Co-Occurrence of Beckwith–Wiedemann Syndrome and Early-Onset Colorectal Cancer
Source: Cancers (Basel). 2023 Mar 23;15(7):1944. doi: 10.3390/cancers15071944 (PMC10093120; doi:10.3390/cancers15071944)
Supplement: Supplementary file 1 [file cancers-15-01944-s001.zip › Supplementary files/Table S4.xlsx]

## Sheet: Blood_iDMRs_Mvalue
Methylation analysis of the iDMRs in blood tissue of the patient and 8 ctrls
iDMRs	P1	C1	C2	C3	C4	C5	C6	C7	C8	Ctrl_average			Stdev*3
PPIEL:Ex1-DMR	0.400821	1.15202	0.452689	1.32738	1.09172	1.82213	1.12056	1.02791	1.07287	1.11776			1.12957
DIRAS3:Ex2-DMR	0.444133	-0.124315	-0.134445	-0.140379	0.012991	0.167182	0.198983	0.803585	-0.252533	0.0639283			1.01115
DIRAS3:TSS-DMR	-0.178983	0.120279	-0.0916764	-0.0168342	0.187928	0.244717	0.153871	-0.0258537	-0.0559296	0.064445			0.380293
GPR1-AS:TSS-DMR	4.00387	4.69682	4.31448	3.98244	4.76519	4.70757	4.45005	4.78336	3.97815	4.42748			1.01203
ZDBF2/GPR1:IG-DMR	0.0258594	0.110019	0.164733	0.176672	0.218807	1.06137	0.123136	0.520256	-0.0786363	0.281445			1.06229
NAP1L5:TSS-DMR	0.190653	0.197807	0.0621425	0.408539	0.226672	0.24617	0.231354	0.312615	0.143972	0.228395			0.311717
FAM50B:TSS-DMR	-0.0233153	0.0383144	0.0126415	0.104276	0.0842551	0.266444	0.160888	-0.097597	-0.155417	0.0516304			0.406865
PLAGL1:alt-TSS-DMR	0.0137711	0.105408	0.204347	0.0957438	0.121478	0.152975	0.189348	0.132212	0.103355	0.138083			0.122215
GRB10:alt-TSS-DMR	-0.202635	-0.0773322	-0.207842	-0.0587332	-0.245536	-0.0510796	-0.0641022	-0.096963	-0.149964	-0.118866			0.222035
PEG10:TSS-DMR	-0.129415	-0.0847865	0.0121628	0.00103593	0.0144758	0.107927	0.000827262	0.0301673	-0.155479	-0.00919324			0.236768
MEST:alt-TSS-DMR	0.049591	0.108112	0.342555	0.323721	0.208846	0.195486	0.313999	0.20469	0.228034	0.240522			0.239826
HTR5A:TSS-DMR	0.123194	0.267409	0.199648	0.465714	0.497843	0.445414	0.337171	0.385013	-0.00327506	0.323559			0.500349
ERLIN2:Int6-DMR	-1.26824	-0.266035	-0.025739	0.361141	0.626818	0.0544555	-0.12742	0.171723	-0.163128	0.0776517			0.892946
PEG13:TSS-DMR	0.320122	0.418121	0.462456	0.695698	0.422561	0.763072	0.523623	0.557684	0.23675	0.508528			0.499431
INPP5F:Int2-DMR	0.986693	1.22483	0.92643	1.14237	1.26555	0.94948	1.08688	1.73264	0.762227	1.12628			0.879425
H19/IGF2:IG-DMR	0.504648	0.444574	0.291296	0.513155	0.560401	0.521144	0.41693	0.443741	0.318694	0.438335			0.28644
IGF2:Ex9-DMR	-0.0337612	0.0663914	0.26433	0.140755	0.0781893	0.339173	0.41163	0.250836	-0.188921	0.169798			0.568396
KCNQ1OT1:TSS-DMR	-2.13255	0.0369916	0.0730219	0.0369115	-0.0150516	0.140138	0.0521818	-0.00280024	0.0140858	0.0419209			0.146922
RB1:Int2-DMR	0.0885906	0.066488	0.0494087	0.377794	0.286219	0.263377	0.329299	0.45542	0.00483107	0.228457			0.503065
MEG3:TSS-DMR	0.233909	0.225644	0.230201	0.426676	0.239166	0.391808	0.355719	0.332633	0.1801	0.297486			0.270908
MKRN3:TSS-DMR	0.673134	2.35488	2.37189	2.78527	2.64713	2.54117	3.05372	2.35477	2.45364	2.55729			0.745699
MAGEL2:TSS-DMR	-0.290424	-0.0801356	-0.196142	0.238054	-0.106732	-0.116305	-0.0789097	-0.124424	-0.363309	-0.103295			0.500078
NDN:TSS-DMR	-0.450025	-0.317396	-0.390805	-0.239934	-0.192791	-0.160327	-0.264468	-0.0974666	-0.590502	-0.280904			0.463589
SNRPN:alt-TSS-DMR	0.458193	0.451512	0.43001	0.467112	0.56212	0.342005	0.44603	0.426118	0.256503	0.422328			0.270673
SNRPN:Int1-DMR1	-0.74891	-0.97459	-0.373659	-0.730106	-1.48295	-0.775192	-0.814749	-0.469956	-1.21769	-0.842852			1.10151
SNRPN:Int1-DMR2	-0.376835	-0.665855	-0.292338	-0.496835	0.03975	0.577197	0.0740461	-0.350573	-0.27478	-0.172332			1.17455
SNURF:TSS-DMR	0.0256507	-0.0215348	-0.0181937	0.331122	0.0396238	0.136679	0.0207555	0.0455458	-0.00921673	0.0654146			0.356507
IGF1R:Int2-DMR	0.534405	0.0827442	0.17276	0.626899	0.280056	1.81897	0.331188	0.0944611	-0.4205	0.347837			1.96306
ZNF597:3-DMR	0.372692	1.03216	0.17489	1.08125	0.509643	0.917848	1.039	1.33	0.48524	0.809461			1.1649
ZNF597:TSS-DMR	-0.433473	-0.52223	-0.699445	-0.0641955	-0.394701	-0.180694	-0.449881	-0.386574	-0.676466	-0.419742			0.661949
ZNF331:alt-TSS-DMR1	-0.643522	-0.490677	-0.695345	-0.655377	-0.443539	-0.477421	-0.384764	-0.535048	-0.949421	-0.576786			0.546991
ZNF331:alt-TSS-DMR2	-0.201042	-0.0219319	-0.364338	-0.111445	-0.219068	0.0106485	-0.0815916	0.020072	-0.205078	-0.121317			0.400231
PEG3:TSS-DMR	0.310809	0.334709	0.275194	0.2887	0.296394	0.354681	0.358483	0.445322	0.147671	0.312414			0.257108
MCTS2P:TSS-DMR	-0.363674	-0.104545	-0.236833	0.201224	-0.297603	-0.123372	-0.166458	-0.170743	-0.387358	-0.160367			0.521569
NNAT:TSS-DMR	1.45832	1.24011	1.97315	1.15164	1.6435	1.36575	1.68158	1.84625	0.973394	1.46663			1.06346
L3MBTL1:alt-TSS-DMR	0.159537	0.159982	0.0157618	-0.457309	0.322611	0.352205	0.355817	-0.153445	-0.0639702	0.0663323			0.865044
GNAS-NESP:TSS-DMR	0.00442264	0.195135	0.174871	0.171072	0.126182	0.143582	0.141361	0.186331	0.0257862	0.145503			0.161844
GNAS-AS1:TSS-DMR	-0.564024	-0.133716	-0.104708	-0.294576	-0.0640821	-0.287129	-0.0824704	0.041599	-0.164809	-0.136048			0.338993
GNAS-XL:Ex1-DMR	-0.0135643	-0.022094	0.0730044	0.123147	-0.0186845	0.177681	0.0472045	0.0906494	-0.0446946	0.0532397			0.234139
GNAS-A/B:TSS-DMR	-0.130969	0.0123428	-0.0386658	-0.0720243	-0.0199005	0.136349	0.018572	0.144865	0.00774473	0.0236352			0.234402
WRB:alt-TSS-DMR	-0.298963	-0.166955	-0.0699786	0.169046	0.0308861	-0.0343266	-0.134177	0.159746	-0.0141258	-0.00749306			0.370478
SNU13:alt-TSS-DMR	-0.255913	-0.0291882	-0.298771	-0.00837177	-0.0949463	-0.188118	-2.25386	-0.104967	-0.379623	-0.3753			2.25648
The DMRs in bold showed values with a fold change ≤ 3 standard deviation and ≤ 10% of the mean of controls.

## Sheet: Blood_Biomarkers
Methylation analysis of CRC biomarkers in blood tissue of the patient and 8 ctrls
Biomarkers	P1	C1	C2	C3	C4	C5	C6	C7	C8
ALX4	0.0955576	0.0894807	0.103576	0.0971341	0.110731	0.100781	0.103134	0.118207	0.0880347
APC	0.0251326	0.0298666	0.0289561	0.0292325	0.0271114	0.0299893	0.0278549	0.0255373	0.0256209
BCAT1	0.0400947	0.0350471	0.0404494	0.0343615	0.0369199	0.0377474	0.0402571	0.0415414	0.0353903
CDKN2A	0.0288246	0.0306642	0.0316941	0.0356273	0.030161	0.0299422	0.0323497	0.0303921	0.0318961
CLIP4	0.0266888	0.0341051	0.0502687	0.0321965	0.03674	0.0254801	0.033854	0.0279217	0.0423068
DFNA5	0.0343272	0.0393166	0.0374909	0.0377888	0.0378721	0.0382103	0.0324756	0.0383017	0.0417859
DNAJB9	0.0467427	0.043948	0.0390484	0.0443553	0.0431034	0.0479913	0.0440723	0.0452473	0.048934
EFHD1	0.0426057	0.0543533	0.0520342	0.0550838	0.0592893	0.0605865	0.0561624	0.0663045	0.0567929
FOXE1	0.0235835	0.0285543	0.0306917	0.0217651	0.0261739	0.0264599	0.023023	0.0452319	0.0293729
GATA5	0.15823	0.166816	0.168916	0.173213	0.183131	0.178473	0.169911	0.207778	0.171401
HIC1	0.0916138	0.0997239	0.107255	0.110915	0.111031	0.110608	0.105009	0.116648	0.114618
HLTF	0.031592	0.060229	0.0289545	0.0601251	0.0358914	0.125018	0.0344439	0.0309923	0.0360397
IKZF1	0.405718	0.413975	0.39482	0.420349	0.406852	0.407684	0.410303	0.404626	0.415347
KCNJ12	0.16543	0.142306	0.155344	0.174719	0.155923	0.146484	0.147251	0.187455	0.156088
KCNQ5	0.0372507	0.0408233	0.0324924	0.0387671	0.0373658	0.036413	0.0383571	0.0355648	0.037726
MLH1	0.0175111	0.0186824	0.0164641	0.0196877	0.017809	0.0178888	0.018324	0.016738	0.0202066
NDRG4	0.0346938	0.0333277	0.0412909	0.0422007	0.0416268	0.0363358	0.0410263	0.048505	0.0426356
NEUROG1	0.101846	0.0970562	0.0994423	0.101881	0.109726	0.115858	0.0972214	0.124186	0.0943754
NGFR	0.363494	0.36928	0.37577	0.375494	0.369456	0.366243	0.364545	0.368144	0.349043
NPY	0.0550386	0.0411174	0.0703458	0.0598278	0.0586447	0.051347	0.0668205	0.085511	0.0494357
PAX5	0.131484	0.134205	0.167819	0.146169	0.157047	0.138515	0.141314	0.171711	0.158177
PENK	0.229134	0.259951	0.276673	0.237652	0.262567	0.247181	0.235587	0.300027	0.253907
PPP1R3C	0.031196	0.0335498	0.0398255	0.0350067	0.0339837	0.0327518	0.0323279	0.05621	0.0350846
PRIMA1	0.0484531	0.0470949	0.0781247	0.0517895	0.0598528	0.0448906	0.050139	0.067728	0.0581093
PRKCDBP	0.0792961	0.0742738	0.151553	0.0852291	0.0944844	0.0730022	0.0891821	0.115438	0.0833112
RASSF1	0.0349448	0.0331413	0.0321014	0.0364639	0.0325515	0.0339549	0.0339188	0.0313972	0.0340582
RB1	0.174089	0.169889	0.170712	0.190614	0.175811	0.180104	0.180606	0.180926	0.171226
RUNX3	0.610016	0.614952	0.603198	0.610669	0.621699	0.620228	0.615246	0.62107	0.603799
SDC2	0.0286325	0.0285215	0.0359263	0.034439	0.0359135	0.0372538	0.0344113	0.0521073	0.0311283
SEPT9	0.154958	0.153581	0.164582	0.159108	0.156601	0.157788	0.156341	0.155501	0.156184
SFRP1	0.0456703	0.046056	0.065109	0.0690931	0.0514159	0.0434692	0.0533393	0.102763	0.0501425
SFRP2	0.0739659	0.0676891	0.0892995	0.0609388	0.0828483	0.0745222	0.0770791	0.125769	0.0782038
SFRP4	0.0424788	0.0451943	0.0549044	0.0488608	0.0517461	0.0414852	0.0499313	0.0615268	0.0499902
SFRP5	0.0577512	0.0556188	0.0632348	0.0594153	0.0573547	0.0560269	0.0522896	0.0643896	0.0636912
SYNE1	0.027037	0.0273848	0.0254587	0.0304449	0.031926	0.024024	0.0238063	0.025552	0.0305933
TAC1	0.077045	0.0688547	0.0970966	0.0792976	0.0925931	0.0733857	0.0843183	0.111289	0.0654492
TFPI2	0.0462968	0.042607	0.0401361	0.047148	0.0417919	0.0405237	0.044684	0.0602894	0.0486497
THBD	0.0862326	0.0671894	0.075856	0.104656	0.101791	0.0902882	0.0932578	0.11868	0.0808315
TMEFF2	0.045758	0.044559	0.0580614	0.0568605	0.0586752	0.0485536	0.0471969	0.0524735	0.0453288
TWIST1	0.0534291	0.0519714	0.0578849	0.056617	0.0593649	0.0559856	0.0567501	0.07769	0.0551013
WIF1	0.144327	0.134544	0.150987	0.164412	0.172834	0.1497	0.169451	0.172595	0.14487
WT1	0.202815	0.166089	0.175843	0.209781	0.239929	0.254985	0.202781	0.243015	0.198489
ZNF132	0.0967279	0.0727845	0.0853055	0.0873906	0.0739827	0.0713879	0.0857822	0.104112	0.0918665

## Sheet: ColonTissue_iDMRs_Bvalue
Methylation analysis of the iDMRs in peri-neoplastic and neoplastic tissue of the patient
iDMRs	Peri_neoplastic	Neoplastic	diff
PPIEL:Ex1-DMR	0.54	0.73	0.19
DIRAS3:Ex2-DMR	0.51	0.39	-0.12
DIRAS3:TSS-DMR	0.51	0.55	0.04
GPR1-AS:TSS-DMR	0.95	0.81	-0.14
ZDBF2/GPR1:IG-DMR	0.52	0.44	-0.08
NAP1L5:TSS-DMR	0.55	0.54	-0.01
FAM50B:TSS-DMR	0.51	0.51	0
PLAGL1:alt-TSS-DMR	0.53	0.51	-0.02
GRB10:alt-TSS-DMR	0.53	0.51	-0.02
PEG10:TSS-DMR	0.51	0.53	0.02
MEST:alt-TSS-DMR	0.61	0.72	0.11
HTR5A:TSS-DMR	0.58	0.57	-0.01
ERLIN2:Int6-DMR	0.35	0.34	-0.01
PEG13:TSS-DMR	0.63	0.82	0.19
INPP5F:Int2-DMR	0.75	0.77	0.02
H19/IGF2:IG-DMR	0.58	0.64	0.06
IGF2:Ex9-DMR	0.45	0.49	0.04
KCNQ1OT1:TSS-DMR	0.33	0.38	0.05
RB1:Int2-DMR	0.59	0.7	0.11
MEG3:TSS-DMR	0.61	0.64	0.03
MKRN3:TSS-DMR	0.7	0.7	0
MAGEL2:TSS-DMR	0.5	0.46	-0.04
NDN:TSS-DMR	0.47	0.6	0.13
SNRPN:alt-TSS-DMR	0.59	0.58	-0.01
SNRPN:Int1-DMR1	0.46	0.46	0
SNRPN:Int1-DMR2	0.66	0.57	-0.09
SNURF:TSS-DMR	0.52	0.48	-0.04
IGF1R:Int2-DMR	0.53	0.45	-0.08
ZNF597:3-DMR	0.71	0.8	0.09
ZNF597:TSS-DMR	0.45	0.26	-0.19
ZNF331:alt-TSS-DMR1	0.4	0.28	-0.12
ZNF331:alt-TSS-DMR2	0.5	0.45	-0.05
PEG3:TSS-DMR	0.6	0.6	0
MCTS2P:TSS-DMR	0.45	0.54	0.09
NNAT:TSS-DMR	0.87	0.91	0.04
L3MBTL1:alt-TSS-DMR	0.53	0.59	0.06
GNAS-NESP:TSS-DMR	0.54	0.44	-0.1
GNAS-AS1:TSS-DMR	0.44	0.57	0.13
GNAS-XL:Ex1-DMR	0.51	0.61	0.1
GNAS-A/B:TSS-DMR	0.47	0.57	0.1
WRB:alt-TSS-DMR	0.51	0.34	-0.17
SNU13:alt-TSS-DMR	0.49	0.36	-0.13
The DMRs in bold showed +/-10% fold change of mean methylation values in the neoplastic tissue with respect to the peri-neoplastic tissue

## Sheet: Tumor_Biomakers
Methylation analysis of CRC biomarkers in peri-neoplastic and neoplastic tissue of the patient
Tumor_Biomarker	Peri_neoplastic tissue	Neoplastic tissue	diff
AKR1B1	0.03	0.03	0
APC	0.03	0.03	0
BMP3	0.04	0.27	0.23
CDH1	0.13	0.09	-0.04
CDKN2A	0.03	0.04	0.01
CMTM3	0.08	0.57	0.5
CNRIP1	0.09	0.29	0.2
DAPK1	0.04	0.04	0
DKK3	0.11	0.13	0.02
FBN1	0.04	0.22	0.18
HLTF	0.07	0.04	-0.03
INA	0.1	0.18	0.08
LMX1A	0.13	0.15	0.02
MAL	0.1	0.22	0.12
MDFI	0.23	0.46	0.24
MGMT	0.1	0.06	-0.04
MLH1	0.02	0.02	0
NDRG4	0.02	0.05	0.02
NKX6-1	0.12	0.15	0.02
RASSF2	0.07	0.1	0.03
SEPT9	0.13	0.12	-0.01
SFRP1	0.16	0.5	0.34
SFRP2	0.11	0.32	0.21
SFRP4	0.17	0.19	0.02
SFRP5	0.07	0.11	0.04
SNCA	0.11	0.19	0.08
SOX1	0.24	0.26	0.02
SPG20	0.03	0.15	0.12
SSTR2	0.08	0.06	-0.01
STK11	0.02	0.02	0
STK33	0.04	0.08	0.03
TFPI2	0.05	0.17	0.12
VIM	0.03	0.05	0.02
WIF1	0.27	0.63	0.36
ZNF177	0.02	0.02	0
The genes highlighted in yellow showed +/-20% fold change of mean methylation values in the neoplastic tissue with respect to the peri-neoplastic tissue.

## Sheet: Pathways_Genes
Methylation analysis of the genes derived from the KEGG analysis and showing differential methylation values of promoter between peri-neoplastic and neoplastic tissue neoplastic tissue of the patient
CpGI.chr	CpGI.start	CpGI.end	CpGI.ID	Gene	Pathway	Peri_neoplastic	Neoplastic	Diff
chr1	237205127	237206644	CpG:170	RYR2	CalciumSig	0.19844	0.455925	0.257484
chr8	132052204	132054749	CpG:208	ADCY8	CalciumSig	0.141884	0.406735	0.264851
chr19	13616753	13617267	CpG:56	CACNA1A	CalciumSig	0.104022	0.306801	0.202779
chr14	24803679	24804353	CpG:59	ADCY4	CalciumSig	0.101011	0.519175	0.418164
chr7	127671159	127672853	CpG:156	LRRC4	CellAdhesion	0.0370281	0.4716	0.434572
chr19	496159	496481	CpG:26	MADCAM1	CellAdhesion	0.142355	0.397351	0.254995
chr16	3067522	3068358	CpG:64	CLDN6	CellAdhesion	0.356665	0.650607	0.293942
chr13	96204692	96205496	CpG:68	CLDN10	CellAdhesion	0.0813264	0.449578	0.368251
chr11	626729	628037	CpG:103	SCT	NeuroActive	0.571073	0.775203	0.20413
chr7	24323559	24325080	CpG:123	NPY	NeuroActive	0.0820598	0.378299	0.29624
chr8	57358127	57359415	CpG:138	PENK	NeuroActive	0.187881	0.426015	0.238134
chr3	129693128	129694841	CpG:155	TRH	NeuroActive	0.233937	0.576309	0.342372
chr2	27529084	27531465	CpG:180	UCN	NeuroActive	0.364975	0.604386	0.239411
chr7	158936508	158938492	CpG:181	VIPR2	NeuroActive	0.138417	0.443447	0.30503
chr15	27016893	27018943	CpG:194	GABRB3	NeuroActive	0.168666	0.370969	0.202303
chr6	101846767	101847135	CpG:27	GRIK2	NeuroActive	0.248383	0.501018	0.252635
chr11	636907	640628	CpG:278	DRD4	NeuroActive	0.416411	0.627434	0.211024
chr3	148415443	148415932	CpG:56	AGTR1	NeuroActive	0.103287	0.362035	0.258748
chr13	78492426	78493382	CpG:70	EDNRB	NeuroActive	0.0922239	0.436399	0.344175
chr2	232394764	232395337	CpG:73	NMUR1	NeuroActive	0.0334113	0.344459	0.311048
chr1	65991002	65991811	CpG:88	LEPR	NeuroActive	0.180764	0.489374	0.30861
chr4	154709513	154710827	CpG:112	SFRP2	WntSig	0.108115	0.316764	0.208649
chr8	41165853	41167140	CpG:147	SFRP1	WntSig	0.156694	0.499166	0.342473
chr17	79987984	79990315	CpG:233	RAC3	WntSig	0.0996977	0.452685	0.352988
chr14	24837873	24838324	CpG:39	NFATC4	WntSig	0.133139	0.573291	0.440152
chr4	107956556	107957453	CpG:62	DKK2	WntSig	0.0779107	0.354393	0.276482
chr12	65514879	65515863	CpG:82	WIF1	WntSig	0.26681	0.631584	0.364774

## Sheet: MMR_genes
Methylation analysis of the MMR genes in peri-neoplastic and neoplastic tissue of the patient
CpGIs.chr	CpGIs.start	CpGIs.end	CpGIs.ID	Peri-Neoplastic	Neoplastic	Gene.SYMBOL	diff
chr2	48009809	48011443	CpG:159	0.0460997	0.0427941	MSH6	-0.0033056
chr2	47630068	47630791	CpG:76	0.0259732	0.0250897	MSH2	-0.000883537
chr3	37034229	37035356	CpG:93	0.0212921	0.0204244	MLH1	-0.000867711
NB: PMS2 was not reported because of the low coverage
